# Supplementary material for: Social Stimulation by the Owner Increases Dogs’ (Canis familiaris) Social Susceptibility in a Food Choice Task—The Possible Effect of Endogenous Oxytocin Release
Source: Animals (Basel). 2022 Jan 25;12(3):296. doi: 10.3390/ani12030296 (PMC8833464; doi:10.3390/ani12030296)
Supplement: Supplementary file 1 [file animals-12-00296-s001.zip]

Archive with 1 entries (1 files):
- animals-1531668-supplementary.pdf
